# Supplementary material for: Mitogenome Characterization of Four Conus Species and Comparative Analysis
Source: Int J Mol Sci. 2023 May 28;24(11):9411. doi: 10.3390/ijms24119411 (PMC10253580; doi:10.3390/ijms24119411)
Supplement: Supplementary file 1 [file ijms-24-09411-s001.zip]

Archive with 1 entries (1 files):
- ijms-2413745-Supplementary Material.pdf
